# Supplementary material for: Ultra-Processed Food vs. Fruit and Vegetable Consumption before and during the COVID-19 Pandemic among Greek and Swedish Students
Source: Nutrients. 2023 May 16;15(10):2321. doi: 10.3390/nu15102321 (PMC10222979; doi:10.3390/nu15102321)
Supplement: Supplementary file 1 [file nutrients-15-02321-s001.zip]

Archive with 1 entries (1 files):
- nutrients-2319431-supplementary.pdf
